# Supplementary material for: Bacteriophages Isolated from Stunted Children Can Regulate Gut Bacterial Communities in an Age-Specific Manner
Source: Cell Host Microbe. 2020 Feb 12;27(2):199–212.e5. doi: 10.1016/j.chom.2020.01.004 (PMC7013830; doi:10.1016/j.chom.2020.01.004)
Supplement: Table S1. Anthropometric Information of All Children Recruited for this Study, Related to All Figures — Summary of the metadata collected from all 60 children recruited. Categories were transformed as follows: milk, 1 = breastfed, 2 = breastfed + formula milk, 3 = formulae milk; feed, 1 = milk + solid; 2 = only solid; sex, 1 = male, 2 = female; age, month at the day of stool collection. [file mmc2.xlsx]

## Sheet: Table-S1_Anthropometric-data
Child Group	Pool No.	Cross infection No.	Sample ID	Height (cm)	Weight (kg)	Age (in month)	Sex	HAZ	WHZ	WAZ	Feed category	Milk category
Group 1 (6-23 months)	Pool 1	1	H02-01	81.32	10.94	21	2	-1	0.6	-0.06	1	1
			S02-01	73.63	7.82	20	2	-3.03	-1.46	-2.63	1	1
		2	H02-02	78.08	8.93	17	2	-0.61	-0.96	-0.98	1	1
			S02-02	75.9	8.89	21	2	-2.58	-0.52	-1.68	1	2
		3	H02-03	77.47	9.2	17	2	-0.84	-0.48	-0.74	1	1
			S02-03	71	7.52	16	1	-3.32	-1.74	-2.9	1	1
		4	H02-04	83.2	13.87	20	1	-0.34	2.62	1.8	1	1
			S02-04	73.48	8.3	17	2	-2.22	-0.73	-1.6	1	1
		5	H02-05	79.5	11.8	17	1	-0.74	1.53	0.82	1	2
			S02-05	78.57	9.06	23	2	-2.27	-0.9	-1.81	1	1
	Pool 2	6	H02-06	77.87	9.65	16	1	-0.98	-0.5	-0.82	1	1
			S02-06	72.9	8.96	14	1	-2.26	-0.14	-1.17	1	2
		7	H02-07	83.3	10.6	23	2	-0.73	-0.22	-0.52	1	1
			S02-07	71.1	8.51	16	2	-2.73	0.16	-1.2	1	1
		8	H02-08	80.1	9.36	22	2	-1.47	-0.87	-1.4	1	1
			S02-08	74.3	8.62	21	2	-3.19	-0.5	-2.01	1	1
		9	H02-09	75.3	8.8	18	1	-1.95	-0.5	-1.29	1	1
			S02-09	77.7	10.49	19	1	-2.05	0.54	-0.56	1	1
		10	H02-10	84.45	11.55	23	1	-0.84	0.19	-0.31	1	1
			S02-10	78.1	9.82	23	2	-2.39	0.11	-1.17	1	1
	Pool 3	11	H02-11	81.3	9.94	21	1	-1.43	-0.89	-1.38	1	1
			S02-11	77.3	8.82	22	1	-2.97	-1.48	-2.41	1	1
		12	H02-12	78.7	9.86	17	2	-0.37	0.03	-0.15	1	1
			S02-12	78.5	8.71	21	1	-2.37	-1.92	-2.54	1	1
		13	H02-13	79.7	11.2	18	1	-0.97	0.89	0.2	1	1
			S02-13	78.4	9.27	22	1	-2.63	-1.12	-2.11	1	1
		14	H02-14	76	9.82	18	2	-1.64	0.56	-0.35	1	1
			S02-14	73.4	8.73	19	2	-2.53	-0.14	-1.32	1	1
		15	H02-15	80.2	9.83	20	1	-1.44	-0.79	-1.29	1	1
			S02-15	79.3	10.03	22	1	-2.3	-0.34	-1.4	1	1
Group 2 (24-48 months)	Pool 1	1	H03-01	89.4	12.2	32	1	-1.16	-0.55	-0.96	2	3
			S03-01	83.7	11	35	2	-2.87	-0.07	-1.77	2	3
		2	H03-02	85.8	11.75	33	2	-1.94	0.15	-0.98	2	3
			S03-02	86.1	11.27	34	2	-2.04	-0.39	-1.44	2	3
		3	H03-03	91.7	13.1	33	2	-0.43	0.03	-0.17	2	3
			S03-03	85.8	11.7	36	1	-2.79	-0.18	-1.7	2	3
		4	H03-04	93.4	13	33	2	0.06	-0.42	-0.21	2	3
			S03-04	87.2	11.95	35	1	-2.32	-0.27	-1.47	2	3
		5	H03-05	84.2	11.22	28	2	-1.47	0.02	-0.77	2	3
			S03-05	80.85	10.75	28	2	-2.43	0.35	-1.12	2	3
	Pool 2	6	H03-06	87.4	11.82	30	1	-1.36	-0.46	-1.36	2	3
			S03-06	85.5	11.47	33	2	-2.13	-0.05	-1.25	2	3
		7	H03-07	87.5	11.45	31	1	-1.56	-0.88	-1.42	2	3
			S03-07	82.2	10.11	32	1	-3.27	-1.06	-2.61	2	3
		8	H03-08	88.8	11.07	30	2	-0.55	-1.25	-1.13	2	3
			S03-08	85.4	10.73	34	1	-2.6	-1.15	-2.24	2	3
		9	H03-09	84.4	12.38	28	2	-1.47	-1.47	-0.01	2	3
			S03-09	87.7	10.67	37	2	-2.19	-1.42	-2.28	2	3
		10	H03-10	86.2	10.52	30	2	-1.27	-1.21	-1.55	2	3
			S03-10	85.8	10.1	33	2	-2.1	-1.59	-2.35	2	3
	Pool 3	11	H03-11	89.1	11.9	31	2	-0.73	-0.49	-0.69	2	3
			S03-11	83.6	9.92	36	1	-3.46	-1.66	-3.13	2	3
		12	H03-13	94.1	13.1	32	2	0.38	-0.47	-0.07	2	3
			S03-13	89.2	12.33	37	1	-2.04	-0.37	-1.36	2	3
		13	H03-14	90.4	12	37	2	-1.47	-0.68	-1.29	2	3
			S03-14	85.7	10.5	35	2	-2.32	-1.11	-2.15	2	3
		14	H03-15	90.2	10.79	37	2	-1.49	-1.88	-2.15	2	3
			S03-15	89	10.8	38	1	-2.21	-2.02	-2.54	2	3
		15	H03-16	91.1	13.09	32	1	-0.7	-0.05	-0.38	2	3
			S03-16	89.2	11	37	1	-2.04	-1.82	-2.31	2	3
