# Supplementary material for: Bacteriophages Isolated from Stunted Children Can Regulate Gut Bacterial Communities in an Age-Specific Manner
Source: Cell Host Microbe. 2020 Feb 12;27(2):199–212.e5. doi: 10.1016/j.chom.2020.01.004 (PMC7013830; doi:10.1016/j.chom.2020.01.004)
Supplement: Table S2. Identification of E. coli Pathogenic and Non-pathogenic Strains, Related to Figure 2 — All E. coli strains detected from our shotgun data were identified with the following available NCBI references. [file mmc3.xlsx]

## Sheet: Table-S2_E.coli-strains
Identified strains	Pathogenic	Non-pathogenic	References
Escherichia coli ATCC 25922		x	https://www.ncbi.nlm.nih.gov/pmc/articles/PMC4175212/
Escherichia coli B7A	x		https://www.ncbi.nlm.nih.gov/pubmed/378834
Escherichia coli BW25113		x	https://www.ncbi.nlm.nih.gov/pmc/articles/PMC4200154/
Escherichia coli ER2796		x	https://www.ncbi.nlm.nih.gov/pmc/articles/PMC4444293/
Escherichia coli JJ1886	x		https://www.ncbi.nlm.nih.gov/pmc/articles/PMC3853059/
Escherichia coli LY180		x	https://www.ncbi.nlm.nih.gov/pubmed/25063650
Escherichia coli O104:H21 str. CFSAN002236	x		https://www.ncbi.nlm.nih.gov/pmc/articles/PMC3790099/
Escherichia coli O145:H28 str. RM12761	x		https://www.ncbi.nlm.nih.gov/pubmed/24855308
Escherichia coli O157:H7 str. EDL933	x		https://www.ncbi.nlm.nih.gov/pubmed/11206551
Escherichia coli O157:H7 str. SS17	x		https://www.ncbi.nlm.nih.gov/pubmed/25664460
Escherichia coli strain ECONIH1	x		https://www.ncbi.nlm.nih.gov/pubmed/25232178
Escherichia coli strain ST2747	x		https://www.ncbi.nlm.nih.gov/pubmed/24723707
Escherichia coli strain ST540	x		https://www.ncbi.nlm.nih.gov/pubmed/24723707
Escherichia coli KLY		x	https://www.ncbi.nlm.nih.gov/pubmed/25043002
Escherichia coli O145:H28 str. RM13516	x		https://www.ncbi.nlm.nih.gov/pubmed/24410921
Escherichia coli str. K-12		x	https://www.ncbi.nlm.nih.gov/pubmed/9278503
