# Supplementary material for: Bacteriophages Isolated from Stunted Children Can Regulate Gut Bacterial Communities in an Age-Specific Manner
Source: Cell Host Microbe. 2020 Feb 12;27(2):199–212.e5. doi: 10.1016/j.chom.2020.01.004 (PMC7013830; doi:10.1016/j.chom.2020.01.004)
Supplement: Table S3. 16S rDNA Barcoded Primer Information, Related to Figure 1 — Sequencing data (barcode sequences, forward and reverse primer sequences, tag sequences) and specific experimental data (child age group, pool number, sample type, treatment) for the 16S rDNA libraries prepared for this study. [file mmc4.xlsx]

## Sheet: Table-S3_Barcoded primers
Child Group	Pool No.	Sample	Treatment	Barcode
Group 1 (6-23 months)	Pool 1	Original stool sample	Non-Stunted	GCATAATCGC
			Stunted	GACGTGCTTC
		Cross-Infected	Sb + Np	CACTGCTTGA
			Nb + Sp	GGCATCATGC
		Incubation Controls	Nb + Np	CTCAAGAAGC
			Sb + Sp	CACATTAGCG
		Heat-Killed	Nb + heat-killed Sp	TGCTGGCTTG
			Sb + heat-killed Np	TGCGGCGATA
	Pool 2	Original stool sample	Non-Stunted	CTCTGGACGA
			Stunted	ATATGGTGGA
		Cross-Infected	Sb + Np	GCCACATATA
			Nb + Sp	ATAGCCGTGT
		Incubation Controls	Nb + Np	TGGCTACGCT
			Sb + Sp	ATTAGCGAGT
		Heat-Killed	Nb + heat-killed Sp	TCTAGCGTGG
			Sb + heat-killed Np	TCTCGGATAG
	Pool 3	Original stool sample	Non-Stunted	GCAGATAAGT
			Stunted	AATATGCTGC
		Cross-Infected	Sb + Np	TGCATGGAGC
			Nb + Sp	CATACCTGAT
		Incubation Controls	Nb + Np	AGTTGCTAGT
			Sb + Sp	AATGCAGTGT
		Heat-Killed	Nb + heat-killed Sp	ACGCAGGAGT
			Sb + heat-killed Np	ACGCGGACTA
Group 2 (24-48 months)	Pool 1	Original stool sample	Non-Stunted	GCATGCCAGT
			Stunted	AGAGGTCGGA
		Cross-Infected	Sb + Np	CACATTAGCG
			Nb + Sp	CACTGCTTGA
		Incubation Controls	Nb + Np	CACGAAGAGC
			Sb + Sp	TGGCTACGCT
		Heat-Killed	Nb + heat-killed Sp	TCTAGCGTGG
			Sb + heat-killed Np	GAAGCGCACT
	Pool 2	Original stool sample	Non-Stunted	GTACTAAGAG
			Stunted	ATCTGTCCAT
		Cross-Infected	Sb + Np	TGCTGGCTTG
			Nb + Sp	CTCAAGAAGC
		Incubation Controls	Nb + Np	ACCATGAGTC
			Sb + Sp	ATAGCCGTGT
		Heat-Killed	Nb + heat-killed Sp	TCTCGGATAG
			Sb + heat-killed Np	TGCATGGAGC
	Pool 3	Original stool sample	Non-Stunted	AGGATTGAGG
			Stunted	AGAGCGCCAA
		Cross-Infected	Sb + Np	TGCGGCGATA
			Nb + Sp	GGCATCATGC
		Incubation Controls	Nb + Np	GCCACATATA
			Sb + Sp	ATTAGCGAGT
		Heat-Killed	Nb + heat-killed Sp	GTATAACGCT
			Sb + heat-killed Np	AGTTGCTAGT
Forward Primers + tag
515FP1-CS1	ACACTGACGACATGGTTCTACAGTGCCAGCMGCCGCGGTAA
515FP2-CS1	ACACTGACGACATGGTTCTACATGTGCCAGCMGCCGCGGTAA
515FP3-CS1	ACACTGACGACATGGTTCTACAACGTGCCAGCMGCCGCGGTAA
515FP4-CS1	ACACTGACGACATGGTTCTACACTAGTGCCAGCMGCCGCGGTAA
Reverse Primers + Tag
806RP1-CS2	TACGGTAGCAGAGACTTGGTCTGGACTACHVGGGTWTCTAAT
806RP2-CS2	TACGGTAGCAGAGACTTGGTCTTGGACTACHVGGGTWTCTAAT
806RP3-CS2	TACGGTAGCAGAGACTTGGTCTACGGACTACHVGGGTWTCTAAT
806RP4-CS2	TACGGTAGCAGAGACTTGGTCTCTAGGACTACHVGGGTWTCTAAT
